# Supplementary material for: Empowering Women, Enhancing Health: The Role of Education in Water, Sanitation, and Hygiene (WaSH) and Child Health Outcomes
Source: Int J Environ Res Public Health. 2025 Apr 29;22(5):706. doi: 10.3390/ijerph22050706 (PMC12111128; doi:10.3390/ijerph22050706)
Supplement: Supplementary file 1 [file ijerph-22-00706-s001.zip]

Archive with 1 entries (1 files):
- ijerph-3398768-supplementary.pdf
